# Supplementary material for: Difference in surgical outcomes of rectal cancer by study design: meta-analyses of randomized clinical trials, case-matched studies, and cohort studies
Source: BJS Open. 2021 Mar 16;5(2):zraa067. doi: 10.1093/bjsopen/zraa067 (PMC7962725; doi:10.1093/bjsopen/zraa067)
Supplement: zraa067_Supplementary_Data [file zraa067_supplementary_data.zip]

Archive with 3 entries (3 files):
- Appendix_1.docx
- PRISMA-2009-checklist.doc
- Suppl Fig legends.docx
